# Supplementary material for: Nuclear Membrane Protein SUN5 Is Highly Expressed and Promotes Proliferation and Migration in Colorectal Cancer by Regulating the ERK Pathway
Source: Cancers (Basel). 2022 Oct 31;14(21):5368. doi: 10.3390/cancers14215368 (PMC9654567; doi:10.3390/cancers14215368)
Supplement: Supplementary file 1 [file cancers-14-05368-s001.zip]

Archive with 1 entries (1 files):
- cancers-1961896-supplementary.pdf
